# Supplementary material for: Biomarker Landscape in RASopathies
Source: Int J Mol Sci. 2024 Aug 6;25(16):8563. doi: 10.3390/ijms25168563 (PMC11354534; doi:10.3390/ijms25168563)
Supplement: Supplementary file 1 [file ijms-25-08563-s001.zip]

Archive with 1 entries (1 files):
- ijms-3118150-supplementary.pdf
